# Supplementary material for: Application of a Novel Proteomic Microarray Reveals High Exposure to Diarrhoeagenic Escherichia coli among Children in Zambia Participating in a Phase I Clinical Trial
Source: Microorganisms. 2024 Feb 20;12(3):420. doi: 10.3390/microorganisms12030420 (PMC10972023; doi:10.3390/microorganisms12030420)
Supplement: Supplementary file 1 [file microorganisms-12-00420-s001.zip]

Archive with 2 entries (2 files):
- Supplememntary table S2-Description of proteins in the microarray.csv
- Supplementary table S1-Participant characteristics.pdf
