# Supplementary material for: Application of a Novel Proteomic Microarray Reveals High Exposure to Diarrhoeagenic Escherichia coli among Children in Zambia Participating in a Phase I Clinical Trial
Source: Microorganisms. 2024 Feb 20;12(3):420. doi: 10.3390/microorganisms12030420 (PMC10972023; doi:10.3390/microorganisms12030420)
Supplement: Supplementary file 1 [file microorganisms-12-00420-s001.zip › Supplememntary table S2-Description of proteins in the microarray.csv]

Antigen	Species	Description
centroid_130603_EAEC	EAEC	type VI secretion system effector, Hcp1 family protein
centroid_50930_EAEC	EAEC	conserved hypothetical protein
centroid_114226_EAEC	EAEC	dynamin family protein
centroid_129091_EAEC	EAEC	type VI secretion lipofamily protein
centroid_167433_EAEC_s2	EAEC	serine protease pic autotransporter
centroid_52889_EAEC_s2	EAEC	outer membrane autotransporter barrel domain protein
centroid_61408_EHEC	EHEC	espA
centroid_174262_EHEC	EHEC	fimbrial family protein
centroid_279804_EHEC	EHEC	pentapeptide repeats family protein
centroid_34173_EIEC	EIEC	flagellar hook-associated protein 3
centroid_34575_EIEC	EIEC	putative bacteriophage protein
centroid_404881_EPEC	EPEC	conserved hypothetical protein
centroid_6668_EPEC	EPEC	excisionase-like family protein
centroid_15742_ExPEC	ExPEC	conserved hypothetical protein
centroid_569796_EPEC	EPEC	secretion system effector C (SseC) like family protein
centroid_331653_EPEC	EPEC	homeo-like domain protein
centroid_6710_ExPEC	ExPEC	tonB dependent receptor family protein
centroid_96143	ETEC	putative endoprotease
centroid_265677	ETEC	conserved hypothetical protein
centroid_19787_EAEC	EAEC	phosphoenolpyruvate-dependent sugar phosphotransferase system, EIIA 2 family protein
centroid_204351_EAEC	EAEC	traY domain protein
centroid_113153_EHEC	EHEC	translocated intimin receptor Tir
centroid_290169_EHEC	EHEC	putative P4-specific DNA primase
centroid_3691_EHEC	EHEC	enterobacterial EspB family protein
centroid_47535_EHEC	EHEC	conserved hypothetical protein
centroid_274148_EHEC_s1	EC_s1	cysteine protease , YopT-type domain protein
centroid_40282_EHEC	EHEC	intimin
centroid_47783_EHEC	EHEC	prophage tail fibre family protein
centroid_46628_EHEC	EHEC	putative nleA8-2 protein
centroid_64313_EHEC	EHEC	cytochrome b562 family protein
centroid_165874_EHEC	EHEC	tcdA/TcdB catalytic glycosyltransferase domain protein
centroid_10719_EIEC	EIEC	conserved hypothetical protein
centroid_14530_EIEC	EIEC	putative E3 ubiquitin-protein ligase ipaH7.8
centroid_34178_EIEC	EIEC	flagellar hook-basal body family protein
centroid_607142_EPEC	EPEC	phage tail assembly protein T
centroid_52935_EPEC	EPEC	phage tail tape measure protein, lambda family
centroid_424789_EPEC	EPEC	conserved hypothetical protein
centroid_76562_EPEC	EPEC	conserved hypothetical protein
centroid_97686_EPEC	EPEC	bacterial conjugation TrbI-like family protein
centroid_182458	ETEC	bacterial Peptidase A24 N-terminal domain protein
centroid_529800	ETEC	flagellar protein FlhE
centroid_33559_EAEC_s2	EC_s2	outer membrane autotransporter barrel domain protein
centroid_34689_EAEC	EAEC	conserved hypothetical protein
centroid_213516_EAEC	EAEC	ftsX-like permease family protein
centroid_186787_EAEC	EAEC	putative outer membrane autotransporter barrel domain protein
centroid_59643_EHEC	EHEC	conserved hypothetical protein
centroid_309942_EHEC	EHEC	secretion system effector C (SseC) like family protein
centroid_303961_EHEC	EHEC	RTX N-terminal domain protein
centroid_141503_EHEC_s5	EC_s5	description family protein
centroid_209204_EHEC	EHEC	enterobacterial EspB family protein
centroid_321870_EHEC	EHEC	conserved hypothetical protein
centroid_13351_EIEC	EIEC	conserved hypothetical protein
centroid_14531_EIEC	EIEC	putative E3 ubiquitin-protein ligase ipaH4.5
centroid_33246_EIEC	EIEC	transposase family protein
centroid_33177_EIEC	EIEC	putative bacteriophage protein
centroid_34507_EIEC	EIEC	type III secretion system leucine rich repeat family protein
centroid_670640_EPEC	EPEC	coupling TraD domain protein
centroid_598323_EPEC	EPEC	secretion system effector C (SseC) like family protein
centroid_657054_EPEC	EPEC	putative type III secretion system, LEE associated
centroid_297211_EPEC	EPEC	putative non-LEE-encoded type III effector F
centroid_729096_EPEC	EPEC	4-hydroxythreonine-4-phosphate dehydrogenase PdxA
centroid_67644_ExPEC	ExPEC	type-F conjugative transfer system pilin assembly protein TrbC
centroid_313592	ETEC	3-deoxy-8-phosphooctulonate synthase
centroid_554951	ETEC	istB-like ATP binding family protein
centroid_238622	ETEC	transposase family protein
centroid_845698	ETEC	quorum-sensing regulator protein G
centroid_761250	ETEC	P-type conjugative transfer protein TrbJ
centroid_108287_EHEC	EHEC	flagellar hook-associated protein 3
centroid_290501_EHEC	EHEC	conserved hypothetical protein
centroid_8301_EIEC	EIEC	conserved hypothetical protein
centroid_12782_EIEC	EIEC	terminase small subunit
centroid_7071_EIEC	EIEC	type-F conjugative transfer system protein TraW
centroid_12690_EIEC	EIEC	conserved hypothetical protein
centroid_76329_EPEC	EPEC	putative nleA10 protein
centroid_149389_EPEC	EPEC	phage terminase, small subunit, P27 family
centroid_201061_EPEC	EPEC	putative nleA11 protein
centroid_9566_EPEC	EPEC	NFkB-p65-degrading zinc protease family protein
centroid_88894_EAEC	EAEC	conserved hypothetical protein
centroid_172625_EAEC	EAEC	miro-like family protein
centroid_155691_EAEC	EAEC	type-F conjugative transfer system pilin assembly protein TrbC
centroid_131301_EAEC	EAEC	rhs element Vgr family protein
centroid_167433_EAEC_s1	EC_s1	serine protease pic autotransporter
centroid_129854_EHEC	EHEC	secretion system effector C (SseC) like family protein
centroid_233010_EHEC	EHEC	conserved hypothetical protein
centroid_204141_EHEC	EHEC	sepZ family protein
centroid_20587_EHEC	EHEC	ler
centroid_80521_EHEC	EHEC	conserved hypothetical protein
centroid_142087_EHEC	EHEC	bacterial stress family protein
centroid_208095_EHEC	EHEC	conserved hypothetical protein
centroid_325451_EHEC	EHEC	glycosyltransferase sugar-binding region containing DXD motif family protein
centroid_28704_EIEC	EIEC	conserved hypothetical protein
centroid_8300_EIEC	EIEC	phage head morphogenesis , SPP1 gp7 family domain protein
centroid_24917_EIEC	EIEC	conserved hypothetical protein
centroid_7068_EIEC	EIEC	type-F conjugative transfer system pilin assembly protein TrbC
centroid_509262_EPEC	EPEC	conserved hypothetical protein
centroid_27272_ExPEC_s2	EC_s2	filamentous hemagglutinin family N-terminal domain protein
centroid_472104	ETEC	putative sulfurtransferase DndC
centroid_127526_EAEC	EAEC	putative traG domain protein
centroid_187924_EAEC	EAEC	conserved hypothetical protein
centroid_118795_EHEC	EHEC	espA
centroid_40273_EHEC	EHEC	espF repeat family protein
centroid_120252_EHEC	EHEC	tcdA/TcdB catalytic glycosyltransferase domain protein
centroid_46828_EHEC	EHEC	conserved hypothetical protein
centroid_126110_EHEC	EHEC	miro-like family protein
centroid_12793_EIEC	EIEC	conserved hypothetical protein
centroid_33270_EIEC	EIEC	conserved hypothetical protein
centroid_34193_EIEC	EIEC	flagellar M-ring protein FliF
centroid_6822_EIEC	EIEC	putative regulator of cell division encoded by prophage CP-933O
centroid_680127_EPEC	EPEC	conserved hypothetical protein
centroid_603302_EPEC	EPEC	intimin
centroid_26878_ExPEC	ExPEC	putative protein PrsJ
centroid_322028_EPEC	EPEC	traM recognition site of TraD and TraG family protein
centroid_53603_ExPEC	ExPEC	BNR/Asp-box repeat family protein
centroid_2698_ExPEC	ExPEC	conserved hypothetical protein
centroid_1890_ExPEC_s2	EC_s2	amino acid adenylation domain protein
centroid_15318_ExPEC	ExPEC	hemolysin, chromosomal
centroid_1051413	ETEC	single-stranded DNA-binding family protein
centroid_33559_EAEC_s1	EC_s1	outer membrane autotransporter barrel domain protein
centroid_100318_EAEC	EAEC	type-F conjugative transfer system pilin assembly protein TrbC
centroid_171895_EAEC	EAEC	plasmid conjugative transfer entry exclusion TraS family protein
centroid_56944_EHEC	EHEC	intimin
centroid_28642_EHEC	EHEC	metalloprotease StcE
centroid_322324_EHEC	EHEC	conserved hypothetical protein
centroid_314729_EHEC_s2	EC_s2	outer membrane autotransporter barrel domain protein
centroid_28703_EIEC	EIEC	baseplate J-like family protein
centroid_13149_EIEC	EIEC	helix-turn-helix domain protein
centroid_14501_EIEC	EIEC	E3 ubiquitin-protein ligase ipaH3
centroid_118917_EPEC	EPEC	shell protein
centroid_38620_ExPEC	ExPEC	haemolysin secretioNActivation ShlB/FhaC/HecB family protein
centroid_7706_ExPEC	ExPEC	PRS fimbrial major pilin protein
centroid_5574_ExPEC	ExPEC	beta-ketoacyl synthase, N-terminal domain protein
centroid_244925	ETEC	serine transporter family protein
centroid_475230	ETEC	PI protein
centroid_1018746	ETEC	superoxide dismutase [Cu-Zn] 1
centroid_38587_ExPEC_s3	EC_s3	haemagluttinin repeat family protein
centroid_33559_EAEC	EAEC	outer membrane autotransporter barrel domain protein
centroid_18253_EAEC	EAEC	conserved hypothetical protein
centroid_56956_EHEC	EHEC	sepZ family protein
centroid_69098_EHEC	EHEC	putative cPS-53 (KpLE1) prophage, predicted protein
centroid_12665_EAEC	EAEC	traM recognition site of TraD and TraG family protein
centroid_3707_EHEC	EHEC	sepZ family protein
centroid_263365_EHEC	EHEC	sepZ family protein
centroid_163435_EHEC	EHEC	putative transposase
centroid_188422_EHEC	EHEC	conserved hypothetical protein
centroid_312019_EHEC	EHEC	methylaspartate ammonia-lyase
centroid_21934_EHEC	EHEC	conserved hypothetical protein
centroid_158592_EHEC	EHEC	KR domain protein
centroid_197002_EHEC	EHEC	gentisate 1,2-dioxygenase
centroid_28709_EIEC	EIEC	phage tail tape measure protein, TP901 family, core region
centroid_1737_EIEC	EIEC	mu-like prophage major head subunit gpT family protein
centroid_8395_EIEC	EIEC	uvrD/REP helicase N-terminal domain protein
centroid_32509_EIEC	EIEC	leucine Rich repeats family protein
centroid_8652_EPEC	EPEC	beta-lactamase TEM
centroid_462446_EPEC	EPEC	espA
centroid_409330_EPEC	EPEC	miro-like family protein
centroid_42962_ExPEC	ExPEC	anaphase-promoting complex, cyclosome, subunit 3 family protein
centroid_31262_EAEC	EAEC	hypothetical protein
centroid_132714_EAEC	EAEC	conserved hypothetical protein
centroid_82331_EAEC	EAEC	rhs element Vgr family protein
centroid_164267_EHEC	EHEC	hemolysin secretion D, plasmid domain protein
centroid_135598_EHEC	EHEC	conserved hypothetical protein
centroid_35893_EHEC	EHEC	pentapeptide repeats family protein
centroid_703321_EPEC	EPEC	conserved hypothetical protein
centroid_219570_EPEC	EPEC	enterobacterial EspB family protein
centroid_305283_EPEC	EPEC	hypothetical protein
centroid_55830_ExPEC	ExPEC	type VI secretion system effector, Hcp1 family protein
centroid_25357_ExPEC	ExPEC	4-hydroxythreonine-4-phosphate dehydrogenase PdxA
centroid_15836_ExPEC	ExPEC	ABC transporter family protein
centroid_27272_ExPEC_s1	EC_s1	filamentous hemagglutinin family N-terminal domain protein
centroid_14553_ExPEC	ExPEC	dynamin family protein
centroid_686820	ETEC	L-arabinose isomerase
centroid_598815	ETEC	AAA domain protein
centroid_26874_ExPEC	ExPEC	pap fimbrial major pilin protein
centroid_23265_EAEC	EAEC	conserved hypothetical protein
centroid_185995_EAEC	EAEC	conserved hypothetical protein
centroid_213545_EHEC	EHEC	efa1-Lymphostatin-like domain protein
centroid_274148_EHEC	EHEC	cysteine protease , YopT-type domain protein
centroid_36215_EHEC	EHEC	phage minor tail protein G
centroid_61409_EHEC	EHEC	secretion system effector C (SseC) like family protein
centroid_26848_EIEC	EIEC	conserved hypothetical protein
centroid_589099_EPEC	EPEC	sepZ family protein
centroid_113541_EPEC	EPEC	putative non-LEE-encoded effector NleA
centroid_342516_EPEC_s1	EC_s1	phage tail tape measure protein, lambda family
centroid_72876_EPEC	EPEC	intimin
centroid_53054_EPEC	EPEC	non-LEE-encoded effector EspJ domain protein
centroid_702874_EPEC	EPEC	sepZ family protein
centroid_729806_EPEC	EPEC	putative nleA8-2 protein
centroid_426451	ETEC	anaerobic C4-dicarboxylate transporter DcuA
centroid_44185_EAEC	EAEC	putative aTP-binding component of a transport system domain protein
centroid_119223_EAEC	EAEC	type VI secretion system effector, Hcp1 family protein
centroid_105547_EAEC	EAEC	conjugal transfer pilus assembly TraB domain protein
centroid_304747_EHEC	EHEC	flagellar assembly FliH family protein
centroid_226444_EHEC	EHEC	flagellar hook-basal body family protein
centroid_3698_EHEC	EHEC	translocated intimin receptor Tir
centroid_271070_EHEC	EHEC	phage terminase large subunit family protein
centroid_324421_EHEC	EHEC	WGR domain protein
centroid_314729_EHEC_s1	EC_s1	outer membrane autotransporter barrel domain protein
centroid_326925_EHEC	EHEC	metalloprotease StcE
centroid_141503_EHEC_s3	EC_s3	description family protein
centroid_12748_EIEC	EIEC	conserved hypothetical protein
centroid_31331_EIEC	EIEC	flagellar hook-length control FliK family protein
centroid_11233_EIEC	EIEC	transposase family protein
centroid_9667_EIEC	EIEC	E3 ubiquitin-protein ligase ipaH9.8
centroid_4299_EIEC	EIEC	phage integrase family protein
centroid_545741_EPEC	EPEC	translocated intimin receptor Tir
centroid_219057_EPEC	EPEC	putative acetyltransferase
centroid_554619_EPEC	EPEC	conserved hypothetical protein
centroid_692493_EPEC	EPEC	cro/C1-type HTH DNA-binding domain protein
centroid_303351_EPEC	EPEC	ler
centroid_746267_EPEC	EPEC	collagen triple helix repeat family protein
centroid_724160_EPEC	EPEC	translocated intimin receptor Tir
centroid_243787_EPEC_s3	EC_s3	conjugative transfer relaxase protein TraI
centroid_18233_ExPEC	ExPEC	bacterial conjugation TrbI-like family protein
ETEC_p948_0020_short	None	Shortened EatA passenger domain
centroid_146807	ETEC	tyrosine-protein kinase etk
centroid_629024	ETEC	right handed beta helix region family protein
centroid_160932	ETEC	phage tail-collar fibre family protein
centroid_357195	ETEC	putative transporter protein AatB
centroid_210442_EAEC	EAEC	outer membrane autotransporter barrel domain protein
centroid_96097_EAEC	EAEC	conserved hypothetical protein
centroid_10045_EAEC	EAEC	beta-lactamase TEM
centroid_265974_EHEC	EHEC	esterase family protein
centroid_124952_EHEC	EHEC	bacterial flagellin C-terminal helical region family protein
centroid_118797_EHEC	EHEC	enterobacterial EspB family protein
centroid_214927_EHEC	EHEC	type IV conjugative transfer system pilin TraA
centroid_234415_EHEC	EHEC	putative predicted protein
centroid_161745_EHEC	EHEC	intimin
centroid_92249_EHEC	EHEC	conserved hypothetical protein
centroid_211223_EHEC	EHEC	NFkB-p65-degrading zinc protease family protein
centroid_8319_EIEC	EIEC	putative bacteriophage protein
centroid_14508_EIEC	EIEC	putative bacteriophage protein
centroid_278230_EPEC	EPEC	phage minor tail protein G
centroid_38382_ExPEC	ExPEC	phage minor tail protein G
centroid_7358_ExPEC	ExPEC	conserved hypothetical protein
centroid_657044_EPEC	EPEC	intimin
centroid_15318_ExPEC_s1	EC_s1	hemolysin, chromosomal
centroid_187127_EAEC	EAEC	subtilase family protein
centroid_164151_EHEC	EHEC	conserved hypothetical protein
centroid_203126_EHEC	EHEC	surface presentation of antigens family protein
centroid_163449_EHEC	EHEC	bacterial stress family protein
centroid_326183_EHEC	EHEC	sdiA-regulated family protein
centroid_233078_EHEC	EHEC	transposase C of IS166 homeodomain protein
centroid_10555_EIEC	EIEC	bacterial flagellin C-terminal helical region family protein
centroid_28715_EIEC	EIEC	gp37 family protein
centroid_35187_ExPEC	ExPEC	conserved hypothetical protein
centroid_748087_EPEC	EPEC	major structural subunit of bundle-forming pilus
centroid_887406	ETEC	glycosyl transferases group 1 family protein
centroid_100637	ETEC	ribosomal protein S12 methylthiotransferase accessory factor YcaO
centroid_377556	ETEC	helix-turn-helix domain protein
centroid_96741	ETEC	conserved hypothetical protein
centroid_105357_EAEC	EAEC	nucleotidyltransferase domain protein
centroid_167433_EAEC	EAEC	serine protease pic autotransporter
centroid_269357_EHEC	EHEC	flagellar M-ring protein FliF
centroid_70834_EHEC	EHEC	putative nleA6-1 protein
centroid_311712_EHEC	EHEC	conserved hypothetical protein
centroid_111580_EHEC	EHEC	putative non-LEE-encoded type III secreted effector domain protein
centroid_14571_EIEC	EIEC	acetyltransferase family protein
centroid_12797_EIEC	EIEC	conserved hypothetical protein
centroid_456352_EPEC	EPEC	intimin
centroid_713945_EPEC	EPEC	translocated intimin receptor Tir
centroid_397892_EPEC	EPEC	serine dehydrogenase ase family protein
centroid_229110_EPEC	EPEC	conserved hypothetical protein
centroid_183274_EPEC	EPEC	conserved hypothetical protein
centroid_565372_EPEC	EPEC	secretion system effector C (SseC) like family protein
centroid_3756_EPEC	EPEC	putative type IV secretion-like conjugative transfer system protein TrbJ
centroid_282879_EPEC	EPEC	ribbon-helix-helix , copG family protein
centroid_9383_EPEC	EPEC	putative periplasmic protein
centroid_276298_EPEC	EPEC	dihydrodipicolinate synthetase family protein
centroid_5640_ExPEC	ExPEC	molybdopterin guanine dinucleotide synthesis B family protein
centroid_1039122	ETEC	sugar (and other) transporter family protein
centroid_8282_EAEC	EAEC	putative type VI secretion protein
centroid_175982_EAEC	EAEC	conserved hypothetical protein
centroid_187155_EAEC	EAEC	impA-related N-terminal family protein
centroid_304836_EHEC	EHEC	excisionase-like family protein
centroid_149651_EHEC	EHEC	conserved hypothetical protein
centroid_324820_EHEC	EHEC	putative prophage DNA injection protein
centroid_288820_EHEC	EHEC	translocated intimin receptor Tir
centroid_312091_EHEC_s1	EC_s1	phage tail tape measure protein, lambda family
centroid_315766_EHEC	EHEC	espF repeat family protein
centroid_9350_EIEC	EIEC	AAA domain protein
centroid_10722_EIEC	EIEC	putative protease
centroid_8307_EIEC	EIEC	conserved hypothetical protein
centroid_7785_EIEC	EIEC	shET2 enterotoxin, N-terminal region family protein
centroid_12812_EIEC	EIEC	putative E3 ubiquitin-protein ligase ipaH7.8
centroid_26732_EIEC	EIEC	conserved hypothetical protein
centroid_33175_EIEC	EIEC	putative bacteriophage protein
centroid_603314_EPEC	EPEC	sepZ family protein
centroid_144962_EPEC	EPEC	collagen triple helix repeat family protein
centroid_755232_EPEC	EPEC	espA
centroid_278225_EPEC	EPEC	conserved hypothetical protein
centroid_677585_EPEC	EPEC	enterobacterial EspB family protein
centroid_729102_EPEC	EPEC	BNR/Asp-box repeat family protein
centroid_192093	ETEC	DEAD/DEAH box helicase family protein
centroid_38707	ETEC	glycosyl transferase 11 family protein
centroid_347077	ETEC	putative membrane protein
centroid_64005_EAEC	EAEC	outer membrane autotransporter barrel domain protein
centroid_57758_EHEC	EHEC	prophage CP4-57 regulatory family protein
centroid_141503_EHEC_s6	EC_s6	description family protein
centroid_200305_EHEC	EHEC	yadA-like C-terminal region family protein
centroid_13186_EIEC	EIEC	conserved hypothetical protein
centroid_13513_EIEC	EIEC	dynamin family protein
centroid_8395_EIEC_s1	EC_s1	uvrD/REP helicase N-terminal domain protein
centroid_43168_EPEC	EPEC	major structural subunit of bundle-forming pilus
centroid_2710_ExPEC_s1	EC_s1	conserved hypothetical protein
centroid_5575_ExPEC	ExPEC	methyltransferase domain protein
centroid_121368	ETEC	fimbrial family protein
centroid_723932	ETEC	orn/Lys/Arg decarboxylase, C-terminal domain protein
centroid_182127	ETEC	putative phage Tail Collar domain protein
centroid_25645	ETEC	methyltransferase domain protein
